# Supplementary material for: Cross-trait genetic enrichment between GERD and psychiatric disorders in East Asian populations
Source: Front Genet. 2026 Feb 3;17:1770067. doi: 10.3389/fgene.2026.1770067 (PMC12908923; doi:10.3389/fgene.2026.1770067)
Supplement: Supplementary file 1 [file Table1.xlsx]

## Sheet: Table S1
Table S1.Summary statistics of GERD and psychiatric disorders used in this study.
Trait	Title	PMID	Ncase	Ncontrols
Gastroesophageal reflux disease (GERD)	The Taiwan Precision Medicine Initiative provides a cohort for large-scale studies.	41092961	47138	271934
	A cross-population atlas of genetic associations for 220 human phenotypes.	34594039	948	177516
Major Depression Disorder (MDD)	Multi-ancestry genome-wide association study of major depression aids locus discovery, fine mapping, gene prioritization and causal inference.	38177345	88316	902757
Schizophrenia (SCZ)	Comparative genetic architectures of schizophrenia in East Asian and European populations.	31740837	22778	35362
Bipolar disorder（BIP）	Genomics yields biological and phenotypic insights into bipolar disorder.	39843750	158036	2800000
